# Supplementary material for: Investigation on the Composition of Agarose–Collagen I Blended Hydrogels as Matrices for the Growth of Spheroids from Breast Cancer Cell Lines
Source: Pharmaceutics. 2021 Jun 26;13(7):963. doi: 10.3390/pharmaceutics13070963 (PMC8308953; doi:10.3390/pharmaceutics13070963)
Supplement: Supplementary file 1 [file pharmaceutics-13-00963-s001.zip]

Archive with 1 entries (1 files):
- pharmaceutics-1247446-supplementary.pdf
